# Supplementary material for: Dynamics of Gene Expression Profiling and Identification of High-Risk Patients for Severe COVID-19
Source: Biomedicines. 2023 May 3;11(5):1348. doi: 10.3390/biomedicines11051348 (PMC10216228; doi:10.3390/biomedicines11051348)
Supplement: Supplementary file 1 [file biomedicines-11-01348-s001.zip]

Archive with 1 entries (1 files):
- biomedicines-2353623-supplementary.pdf
